# Supplementary material for: Synthesis and Biological Activity of Glycosyl Thiazolyl Disulfides Based on Thiacarpine, an Analogue of the Cytotoxic Alkaloid Polycarpine from the Ascidian Polycarpa aurata
Source: Mar Drugs. 2025 Mar 9;23(3):117. doi: 10.3390/md23030117 (PMC11943723; doi:10.3390/md23030117)
Supplement: Supplementary file 1 [file marinedrugs-23-00117-s001.zip]

Archive with 1 entries (1 files):
- marinedrugs-3498863-supplementary.pdf
